# Supplementary material for: Spectral Features of Canthaxanthin in HCP2. A QM/MM Approach
Source: Molecules. 2021 Apr 22;26(9):2441. doi: 10.3390/molecules26092441 (PMC8122715; doi:10.3390/molecules26092441)
Supplement: Supplementary file 1 [file molecules-26-02441-s001.zip]

Archive with 1 entries (1 files):
- molecules-1182749-supplementary.pdf
